# Supplementary material for: Domestic Use Simulation and Secondary Shelf Life Assessment of Industrial Pesto alla genovese
Source: Foods. 2021 Aug 21;10(8):1948. doi: 10.3390/foods10081948 (PMC8391206; doi:10.3390/foods10081948)
Supplement: Supplementary file 1 [file foods-10-01948-s001.zip]

Archive with 1 entries (1 files):
- foods-1340228-supplementary.pdf
